# Supplementary material for: Evaluation of the Immune Response of a Candidate Phage-Based Vaccine against Rhipicephalus microplus (Cattle Tick)
Source: Pharmaceutics. 2021 Nov 26;13(12):2018. doi: 10.3390/pharmaceutics13122018 (PMC8706106; doi:10.3390/pharmaceutics13122018)
Supplement: Supplementary file 1 [file pharmaceutics-13-02018-s001.zip]

Archive with 2 entries (1 files):
- SM/
- SM/pharmaceutics-1419957-supplementary-update.pdf
